# Supplementary material for: Effects of laryngeal mask airway removal under different anesthesia states on pediatric airway complications: a systematic review and meta-analysis
Source: PeerJ. 2026 Jul 31;14:e21551. doi: 10.7717/peerj.21551 (PMC13431292; doi:10.7717/peerj.21551)
Supplement: Supplemental Information 2 [file peerj-14-21551-s002.xlsx]

## Sheet: Sheet1
Author	Year	Type of Surgery	Number of paients	Age	ASA Status	Groups	Anesthesia State (Deep/Awake)	Maintenance Anesthetics	Position	Overrall Airway Complications	Laryngospasm	Airway Obstruction	Desaturation	Breath-holding	Cough	Excessive Secretion
Ana Lucia Pappas	2001	infraumbilical procedures	119	4m~7yr	1~2	Group 1 (Iso-Aw) (n=30)	Awake	Isoflurane	lateral position	12/30			5/30
						Group 2 (Iso-An) (n=30)	2 MAC(Deep)			8/30			1/30
						Group 3 (Sevo-Aw)(n=30)	Awake	sevoflurane		7/30			1/30
						Group 4 (Sevo-An)(n=29)	2 MAC(Deep)			7/29			2/29
APARNA SINHA	2006	herniotomy, orchidopexy, or plastic surgery of lower limbs	125	1~8yr	1~2	Deep(n=66)	Deep	sevoflurane	lateral position	4/66	4/66		0/66		0/66	0/66
						Awake (n=59)	Awake			21/59	5/59		10/59		10/59	6/59
Arvind Kumar	2023	Paediatric surgery Plastic surgery Opthalmic surgery Orthopaedic surgery	140	1~16yr	1~2	Lateral awake n=35	Awake	sevoflurane	lateral position	6/35	0/35	2/35	0/35			13/35
						Lateral Deep n=35	Deep			2/35	0/35	9/35	0/35			0/35
						Supine Deep n=35	Deep		supine position	12/35	0/35	17/35	2/35			0/35
						Supine Awake n=35	Awake			8/35	0/35	2/35	2/35			15/35
George Thomas-Kattappurathu	2015	daycasesurgery: Paediatric surgery; Orthopaedic surgery; Ophthalmic surgery; Plastic surgery	212	1~16yr	1~2	Lateral deep(n=52)	Deep	sevoflurane	Lateral	8/52	0/52	8/52	0/52			0/52
						Lateral awake(n=54)	Awake			15/54	0/54	1/54	0/54			11/54
						Supine deep(n=54)	Deep		Supine	27/54	0/54	26/54	1/54			0/54
						Supine awake(n=52)	Awake			21/52	0/52	3/52	1/52			13/52
Jeong-Soo Park	2012	inguinal hernia repair or hydrocelectomy	92	2~6yr	1~2	anesthesia group(A) n=42	Deep	sevoflurane		2/42	1/42	4/42	0/42	2/42	0/42	0/42
						awake group(B) n=43	Awake			16/43	1/43	1/43	8/43	1/43	12/43	10/43
JERROLD LERMAN	2010	ambulatory surgery	364	2~16yr	1~3	Desflurane (n =273)	Deep removal (n = 134)	Desflurane		20/134	11/134	1/134	4/134	2/134	6/134
							Awake removal (n = 139)			7/139	5/139	0/139	1/139	2/139	0/139
						Isoflurane (n = 91)	Deep removal (n = 42)	Isoflurane		1/42	0/42	0/42	1/42	0/42	0/42
							Awake removal (n = 49)			2/49	2/49	0/49	0/49	0/49	1/49
M. B. Baird	1999	elective day-case surgery	90			Deep(n=45)	Deep	Isoflurane	Lateral	37/45		12/45	6/45		19/45
						Awake(n=45)	Awake			30/45		5/45	8/45		17/45
Monica Chhikara	2024	elective minor urogenital, pelvic, and lower limb surgery	90	1~12yr	1~2	Group D (N=45)	Deep	Isoflurane	left lateral position	16/45	8/45		4/45		3/45	1/45
						Group A (n=45)	Awake		left lateral position	27/45	3/45		4/45		16/45	4/45
Ruiqiang Sun	2017	selective squint correction surgery	382	1~6yr	1~2	LA n=96	Awake	sevoflurane	supine position	9/96	0/96		0/96		5/96
						LD n=97	Deep			23/97	1/97		8/97		4/97
						NLA n=95	Awake			31/95	9/95		13/95		19/95
						NLD n=94	Deep			27/94	2/94		9/94		9/94
Shemila Abbasi	2022	elective infraumbilical surgeries	106	30.00 (30-48m)	1~2	Deep(n=53)	Deep	Isoflurane		37/53	5/53	18/53	6/53		8/53
				25.00 (21-45m)		Awake(n=53)	Awake			18/53	2/53	3/53	5/53		8/53
